# Supplementary material for: The Discovery of Twenty-Eight New Encapsulin Sequences, Including Three in Anammox Bacteria
Source: Sci Rep. 2019 Dec 27;9:20122. doi: 10.1038/s41598-019-56533-5 (PMC6934571; doi:10.1038/s41598-019-56533-5)
Supplement: Supplementary file 2 — Sequencing Files related to Scalindua rubra encapsulin expression [file 41598_2019_56533_MOESM2_ESM.zip]

Archive with 9 entries (6 files):
- Raw_Sequencing_files/
- Raw_Sequencing_files/Enc1_Sequencing_file_on_DUETUP2.ab1
- __MACOSX/
- __MACOSX/Raw_Sequencing_files/
- __MACOSX/Raw_Sequencing_files/._Enc1_Sequencing_file_on_DUETUP2.ab1
- Raw_Sequencing_files/Enc2_Sequencing_file_on_DuetUP2.ab1
- __MACOSX/Raw_Sequencing_files/._Enc2_Sequencing_file_on_DuetUP2.ab1
- Raw_Sequencing_files/Multicopper_Sequencing_file_on_DuetUP2.ab1
- __MACOSX/Raw_Sequencing_files/._Multicopper_Sequencing_file_on_DuetUP2.ab1
